# Supplementary material for: Internal Exposure to BTEX in Tropical Children: Does Exposure Speed Up Pubertal Development?
Source: Antioxidants (Basel). 2025 Sep 25;14(10):1164. doi: 10.3390/antiox14101164 (PMC12561042; doi:10.3390/antiox14101164)
Supplement: Supplementary file 1 [file antioxidants-14-01164-s001.zip]

Archive with 1 entries (1 files):
- antioxidants-3826407-supplementary.pdf
